# Supplementary material for: Identification and Validation of miRNAs Associated with the Resistance of Maize (Zea mays L.) to Exserohilum turcicum
Source: PLoS One. 2014 Jan 29;9(1):e87251. doi: 10.1371/journal.pone.0087251 (PMC3906166; doi:10.1371/journal.pone.0087251)
Supplement: Table S2 — miRNA microarray data. (CSV) [file pone.0087251.s004.csv]

Table S2: miRNA microarray data
Prob Name	p-value(%)	ratio1	ratio2	ratio3	avg	source miRNA	ath	gma	mtr	osa	ptc	sof	sbi	zma	ppt	probe sequence
miRNA-3053	0	2.5448	2.6777	2.6511	2.6245	ath-miR829.1	ath-miR829.1									ATTCCATCATTTGGTATCAGAGCT
miRNA-3119	0	2.2622	2.3743	2.2532	2.2966	osa-miR811a				osa-miR811b						ACGTCCATTTCTCGATCTAACGGT
miRNA-3075	0	2.1799	2.1833	2.2669	2.21	ath-miR845a	ath-miR845a									CATCAATTGGTATCAGAGCCG
miRNA-2862	0	0.4304	0.4435	0.4799	0.4513	ath-miR408				osa-miR408	ptc-miR408	sof-miR408d sof-miR408c sof-miR408b sof-miR408e sof-miR408a		zma-miR408		GCCAGGGAAGAGGCAGTGCAT
miRNA-2931	0	0.5033	0.3995	0.3779	0.4269	osa-miR416	ath-miR416									TGAACAGTGTACGGACGAACA
miRNA-3144	0	0.4361	0.2815	0.4	0.3725	ppt-miR533a									ppt-miR533b	CCCTCACAGCCTGGCCAGCTC
miRNA-3000	1.834346558	2.6463	2.992	2.8854	2.8412	ptc-miR476b					ptc-miR476c ptc-miR476a					TTTTGCAAAGAAGAATTACTA
miRNA-2976	0.471924842	2.2316	2.7455	2.4023	2.4598	ptc-miR172g	ath-miR172c ath-miR172e ath-miR172b ath-miR172a ath-miR172d	gma-miR172b gma-miR172a		osa-miR172b osa-miR172a osa-miR172d osa-miR172c	ptc-miR172b ptc-miR172h ptc-miR172i ptc-miR172a ptc-miR172e ptc-miR172f ptc-miR172d ptc-miR172c		sbi-miR172a sbi-miR172c sbi-miR172e sbi-miR172b sbi-miR172d	zma-miR172d zma-miR172b zma-miR172c zma-miR172a zma-miR172e		CTGCAGCATCATCAAGATTCC
miRNA-2891	2.349409385	2.4954	2.1767	1.9717	2.2146	osa-miR164e	ath-miR164b ath-miR164a ath-miR164c			osa-miR164b osa-miR164f osa-miR164d osa-miR164a	ptc-miR164c ptc-miR164d ptc-miR164e ptc-miR164a ptc-miR164b		sbi-miR164b sbi-miR164	zma-miR164a zma-miR164d zma-miR164c zma-miR164b		CTCACGTGCCCTGCTTCTCCA
miRNA-2878	0	1.4048	1.3904	1.4788	1.4247	mtr-miR399d			mtr-miR399b	osa-miR399j osa-miR399i	ptc-miR399i		sbi-miR399b	zma-miR399d		TAGGGCAGCTCTCCTTTGGCA
miRNA-2924	0.110307636	1.3587	1.4775	1.2377	1.358	osa-miR399i	ath-miR399b ath-miR399c		mtr-miR399d mtr-miR399b	osa-miR399d			sbi-miR399i sbi-miR399b sbi-miR399d	zma-miR399e zma-miR399d		CAGGGCAGCTCTCCTTTGGCA
miRNA-3025	0.276894677	1.3674	1.4368	1.1722	1.3255	zma-miR169e								zma-miR169d		CGTAGGCAGTCTCCTTGGCTA
miRNA-3118	0.110307636	1.2039	1.3477	1.3514	1.301	osa-miR810				osa-miR810						CCACATGTGGTGGGCTTATGA
miRNA-2831	0.201005025	1.1786	1.2971	1.3779	1.2845	ath-miR172a	ath-miR172c ath-miR172e ath-miR172b ath-miR172d	gma-miR172b gma-miR172a		osa-miR172b osa-miR172a osa-miR172d osa-miR172c	ptc-miR172b ptc-miR172h ptc-miR172i ptc-miR172a ptc-miR172g ptc-miR172e ptc-miR172f ptc-miR172d ptc-miR172c		sbi-miR172a sbi-miR172c sbi-miR172e sbi-miR172b sbi-miR172d	zma-miR172d zma-miR172b zma-miR172c zma-miR172a zma-miR172e		ATGCAGCATCATCAAGATTCT
miRNA-2960	0	1.2577	1.2236	1.2457	1.2423	ptc-miR166p										AAGGAATGGAGCCTGGTCCGA
miRNA-2892	0.411146642	1.1605	1.1433	1.3169	1.2069	osa-miR166g	ath-miR166d ath-miR166b ath-miR166f ath-miR166g ath-miR166c ath-miR166a ath-miR166e	gma-miR166a gma-miR166b	mtr-miR166	osa-miR166a osa-miR166h osa-miR166m osa-miR166i osa-miR166b osa-miR166j osa-miR166f osa-miR166c osa-miR166d osa-miR166n	ptc-miR166b ptc-miR166c ptc-miR166o ptc-miR166j ptc-miR166h ptc-miR166i ptc-miR166a ptc-miR166m ptc-miR166l ptc-miR166k ptc-miR166q ptc-miR166e ptc-miR166d ptc-miR166f ptc-miR166n ptc-miR166g		sbi-miR166d sbi-miR166b sbi-miR166f sbi-miR166c sbi-miR166a	zma-miR166a zma-miR166d zma-miR166e zma-miR166f zma-miR166m zma-miR166c zma-miR166g zma-miR166l zma-miR166h zma-miR166i zma-miR166b		GAGGAATGAAGCCTGGTCCGA
miRNA-2910	0.72945372	1.2488	1.2857	1.0518	1.1954	osa-miR319a				osa-miR319b			sbi-miR319	zma-miR319d zma-miR319a zma-miR319c zma-miR319b		GGGAGCACCCTTCAGTCCAA
miRNA-3028	0.72945372	1.0882	1.3412	1.1346	1.188	zma-miR171c								zma-miR171b		GATATTGGCACGGCTCAGTCA
miRNA-2954	0.201005025	1.1245	1.2315	1.1674	1.1745	ptc-miR159e					ptc-miR319i					AGGAGCTCCCTTCACCCCAAG
miRNA-2836	0.110307636	1.1205	1.1904	1.1961	1.169	ath-miR319a	ath-miR319c ath-miR319b ath-miR159c	gma-miR319b gma-miR319a	mtr-miR319	osa-miR159c osa-miR159d osa-miR159e	ptc-miR319a ptc-miR319i ptc-miR319c ptc-miR319b ptc-miR159d ptc-miR319d ptc-miR319h ptc-miR319e ptc-miR319g ptc-miR319f	sof-miR159c	sbi-miR159b	zma-miR159c zma-miR159d	ppt-miR319d ppt-miR319a ppt-miR319b ppt-miR319c	GGGAGCTCCCTTCAGTCCAA
miRNA-2833	0.471924842	1.0807	1.1967	1.2297	1.169	ath-miR172c	ath-miR172e ath-miR172b ath-miR172a ath-miR172d	gma-miR172b gma-miR172a		osa-miR172b osa-miR172a osa-miR172d osa-miR172c	ptc-miR172b ptc-miR172h ptc-miR172i ptc-miR172a ptc-miR172g ptc-miR172e ptc-miR172f ptc-miR172d ptc-miR172c		sbi-miR172a sbi-miR172c sbi-miR172e sbi-miR172b sbi-miR172d	zma-miR172d zma-miR172b zma-miR172c zma-miR172a zma-miR172e		CTGCAGCATCATCAAGATTCT
miRNA-2834	0	1.1722	1.1912	1.1291	1.1642	ath-miR172e	ath-miR172c ath-miR172b ath-miR172d ath-miR172a	gma-miR172b gma-miR172a		osa-miR172b osa-miR172a osa-miR172d osa-miR172c	ptc-miR172b ptc-miR172h ptc-miR172i ptc-miR172a ptc-miR172g ptc-miR172e ptc-miR172f ptc-miR172d ptc-miR172c		sbi-miR172a sbi-miR172c sbi-miR172e sbi-miR172b sbi-miR172d	zma-miR172d zma-miR172b zma-miR172c zma-miR172a zma-miR172e		ATGCAGCATCATCAAGATTCC
miRNA-2895	0.411146642	1.0845	1.1584	1.2184	1.1538	osa-miR166m	ath-miR166d ath-miR166b ath-miR166f ath-miR166g ath-miR166c ath-miR166a ath-miR166e	gma-miR166a gma-miR166b	mtr-miR166	osa-miR166a osa-miR166h osa-miR166i osa-miR166b osa-miR166j osa-miR166f osa-miR166c osa-miR166d osa-miR166g osa-miR166n	ptc-miR166b ptc-miR166c ptc-miR166o ptc-miR166j ptc-miR166h ptc-miR166i ptc-miR166a ptc-miR166m ptc-miR166l ptc-miR166k ptc-miR166q ptc-miR166e ptc-miR166d ptc-miR166f ptc-miR166n ptc-miR166g		sbi-miR166d sbi-miR166b sbi-miR166f sbi-miR166c sbi-miR166a	zma-miR166a zma-miR166d zma-miR166e zma-miR166f zma-miR166m zma-miR166c zma-miR166g zma-miR166l zma-miR166h zma-miR166i zma-miR166b		AGGGAATGAAGCCTGGTCCGA
miRNA-2977	0.201005025	1.126	1.2025	1.1232	1.1506	ptc-miR172i	ath-miR172c ath-miR172e ath-miR172b ath-miR172a ath-miR172d	gma-miR172b gma-miR172a		osa-miR172b osa-miR172a osa-miR172d osa-miR172c	ptc-miR172b ptc-miR172h ptc-miR172a ptc-miR172g ptc-miR172e ptc-miR172f ptc-miR172d ptc-miR172c		sbi-miR172a sbi-miR172c sbi-miR172e sbi-miR172b sbi-miR172d	zma-miR172d zma-miR172b zma-miR172c zma-miR172a zma-miR172e		TTGCAGCATCATCAGGATTCT
miRNA-2953	1.584565162	1.0033	1.1512	1.2861	1.1469	ptc-miR156k										GTGCTCCCTCTCTTCTGTCA
miRNA-2929	0.110307636	1.1479	1.115	1.1769	1.1466	osa-miR414	ath-miR414									GGACGATGATGATGAGGATGA
miRNA-2959	0.981652448	1.2019	1.2067	1.0265	1.145	ptc-miR166n	ath-miR166d ath-miR166b ath-miR166f ath-miR166g ath-miR166c ath-miR166a ath-miR166e	gma-miR166a gma-miR166b	mtr-miR166	osa-miR166a osa-miR166h osa-miR166m osa-miR166i osa-miR166b osa-miR166j osa-miR166f osa-miR166c osa-miR166d osa-miR166g osa-miR166n	ptc-miR166b ptc-miR166c ptc-miR166o ptc-miR166j ptc-miR166h ptc-miR166i ptc-miR166a ptc-miR166m ptc-miR166l ptc-miR166k ptc-miR166q ptc-miR166e ptc-miR166d ptc-miR166f ptc-miR166g		sbi-miR166d sbi-miR166b sbi-miR166f sbi-miR166c sbi-miR166a	zma-miR166a zma-miR166d zma-miR166e zma-miR166f zma-miR166m zma-miR166c zma-miR166g zma-miR166l zma-miR166h zma-miR166i zma-miR166b		AAGGAATGAAGCCTGGTCCGA
miRNA-2906	0.201005025	1.1648	1.1715	1.0956	1.144	osa-miR171g							sbi-miR171c	zma-miR171g		GATATTGGCTCGGCTCACCTC
miRNA-2903	0.72945372	1.0663	1.1203	1.2455	1.144	osa-miR169p										CCGGCAAGTTTGTCCTTGGCTA
miRNA-2899	0.411146642	1.1431	1.0798	1.1909	1.1379	osa-miR169d				osa-miR169e	ptc-miR169y					CCGGCAATTCATCCTTGGCTA
miRNA-2818	0	1.1416	1.1463	1.1244	1.1374	ath-miR166a	ath-miR166c ath-miR166e ath-miR166d ath-miR166b ath-miR166f ath-miR166g	gma-miR166a gma-miR166b	mtr-miR166	osa-miR166a osa-miR166h osa-miR166m osa-miR166e osa-miR166i osa-miR166b osa-miR166d osa-miR166g osa-miR166j osa-miR166f osa-miR166c osa-miR166n	ptc-miR166a ptc-miR166b ptc-miR166c ptc-miR166m ptc-miR166o ptc-miR166l ptc-miR166j ptc-miR166k ptc-miR166q ptc-miR166e ptc-miR166d ptc-miR166f ptc-miR166n ptc-miR166h ptc-miR166i ptc-miR166g		sbi-miR166d sbi-miR166c sbi-miR166b sbi-miR166a sbi-miR166f	zma-miR166c zma-miR166a zma-miR166d zma-miR166g zma-miR166l zma-miR166e zma-miR166h zma-miR166f zma-miR166m zma-miR166i zma-miR166b		GGGGAATGAAGCCTGGTCCGA
miRNA-3029	0.276894677	1.0751	1.1161	1.1566	1.1159	zma-miR172a	ath-miR172c ath-miR172e ath-miR172b ath-miR172a ath-miR172d	gma-miR172b gma-miR172a		osa-miR172b osa-miR172a osa-miR172d osa-miR172c	ptc-miR172b ptc-miR172h ptc-miR172i ptc-miR172a ptc-miR172g ptc-miR172e ptc-miR172f ptc-miR172d ptc-miR172c		sbi-miR172a sbi-miR172c sbi-miR172e sbi-miR172b sbi-miR172d	zma-miR172d zma-miR172b zma-miR172c zma-miR172e		TGCAGCATCATCAAGATTCT
miRNA-2952	2.349409385	1.1518	1.2191	0.9681	1.113	osa-miR535									ppt-miR535a ppt-miR535d ppt-miR535b ppt-miR535c	GCGTGCTCTCTCTCGTTGTCA
miRNA-2940	5.704659662	1.2738	0.8953	1.1652	1.1114	osa-miR439a				osa-miR439i osa-miR439b osa-miR439j osa-miR439f osa-miR439e osa-miR439c osa-miR439d osa-miR439g osa-miR439h						TCGAACAACCGCGGTTCGACA
miRNA-2894	0	1.0962	1.1074	1.1093	1.1043	osa-miR166k				osa-miR166l			sbi-miR166e sbi-miR166g	zma-miR166k zma-miR166j		AGGGATTGAAGCCTGGTCCGA
miRNA-2978	0.72945372	1.0311	1.1507	1.106	1.0959	ptc-miR319i	ath-miR319c ath-miR319b ath-miR319a	gma-miR319b gma-miR319a	mtr-miR319		ptc-miR319a ptc-miR319c ptc-miR319b ptc-miR159e ptc-miR319d ptc-miR319h ptc-miR319e ptc-miR319g ptc-miR319f				ppt-miR319d ppt-miR319a ppt-miR319b ppt-miR319c	GGGAGCTCCCTTCAGCCCAA
miRNA-2839	0.981652448	1.074	1.1527	1.0422	1.0896	ath-miR393a	ath-miR393b		mtr-miR393	osa-miR393 osa-miR393b	ptc-miR393c ptc-miR393d ptc-miR393b ptc-miR393a		sbi-miR393	zma-miR393		GATCAATGCGATCCCTTTGGA
miRNA-2909	2.349409385	1.0342	1.0194	1.1964	1.0833	osa-miR172c	ath-miR172c ath-miR172e ath-miR172b ath-miR172a ath-miR172d	gma-miR172b gma-miR172a		osa-miR172b osa-miR172a osa-miR172d	ptc-miR172b ptc-miR172h ptc-miR172i ptc-miR172a ptc-miR172g ptc-miR172e ptc-miR172f ptc-miR172d ptc-miR172c		sbi-miR172a sbi-miR172c sbi-miR172e sbi-miR172b sbi-miR172d	zma-miR172d zma-miR172b zma-miR172c zma-miR172a zma-miR172e		GTGCAGCATCATCAAGATTCA
miRNA-2817	0.981652448	1.0217	1.1235	1.0912	1.0788	ath-miR165a	ath-miR165b									GGGGGATGAAGCCTGGTCCGA
miRNA-2830	4.312258969	1.1197	0.9486	1.1631	1.0771	ath-miR171b	ath-miR171c			osa-miR171e osa-miR171d osa-miR171c osa-miR171f osa-miR171b	ptc-miR171b ptc-miR171h ptc-miR171a ptc-miR171i ptc-miR171e ptc-miR171f ptc-miR171g		sbi-miR171a sbi-miR171b sbi-miR171d	zma-miR171f zma-miR171e zma-miR171i zma-miR171d zma-miR171j zma-miR171b		CGTGATATTGGCACGGCTCAA
miRNA-3031	16.68445856	1.0429	1.3453	0.8147	1.0676	ath-miR391	ath-miR391									TGGCGCTATCTCTCCTGCGAA
miRNA-3023	3.768844221	1.1725	1.0025	1.0206	1.0652	zma-miR166h	ath-miR166d ath-miR166b ath-miR166f ath-miR166g ath-miR166c ath-miR166a ath-miR166e	gma-miR166a gma-miR166b	mtr-miR166	osa-miR166a osa-miR166h osa-miR166m osa-miR166i osa-miR166b osa-miR166j osa-miR166f osa-miR166c osa-miR166d osa-miR166g osa-miR166n	ptc-miR166b ptc-miR166c ptc-miR166o ptc-miR166j ptc-miR166h ptc-miR166i ptc-miR166a ptc-miR166m ptc-miR166l ptc-miR166k ptc-miR166q ptc-miR166e ptc-miR166d ptc-miR166f ptc-miR166n ptc-miR166g		sbi-miR166d sbi-miR166b sbi-miR166f sbi-miR166c sbi-miR166a	zma-miR166a zma-miR166d zma-miR166e zma-miR166f zma-miR166m zma-miR166c zma-miR166g zma-miR166l zma-miR166i zma-miR166b		GGGAATGAAGCCTGGTCCGA
miRNA-2883	0.536581211	1.0698	1.0748	1.0331	1.0592	osa-miR159d	ath-miR159a ath-miR159b ath-miR319c ath-miR319b ath-miR319a ath-miR159c	gma-miR319b gma-miR159 gma-miR319a	mtr-miR319	osa-miR159c osa-miR159b osa-miR159f osa-miR159e osa-miR159a	ptc-miR319a ptc-miR319c ptc-miR319b ptc-miR159d ptc-miR319d ptc-miR319h ptc-miR319e ptc-miR159b ptc-miR319g ptc-miR159c ptc-miR319f ptc-miR159f ptc-miR159a	sof-miR159d sof-miR159a sof-miR159c sof-miR159b	sbi-miR159b sbi-miR159	zma-miR159b zma-miR159c zma-miR159a zma-miR159d	ppt-miR319d ppt-miR319a ppt-miR319b ppt-miR319c	CGGAGCTCCCTTCAATCCAAT
miRNA-2962	1.417535438	1.0488	1.0961	1.0181	1.0543	ptc-miR167h										CAGATCATGTTGGCAGCTTCA
miRNA-2923	4.312258969	1.0585	0.9763	1.091	1.0419	osa-miR399h										CTGGGCAAGTCTCCTTTGGCA
miRNA-2911	2.349409385	1.0548	1.0513	0.9954	1.0338	osa-miR393b	ath-miR393b ath-miR393a		mtr-miR393	osa-miR393	ptc-miR393c ptc-miR393d ptc-miR393b ptc-miR393a		sbi-miR393	zma-miR393		AGATCAATGCGATCCCTTTGGA
miRNA-3026	8.200342371	1.037	0.9663	1.0923	1.0319	zma-miR171a	ath-miR171a			osa-miR171a	ptc-miR171k ptc-miR171j ptc-miR171d ptc-miR171c					ATATTGGCGCGGCTCAATCA
miRNA-3086	16.68445856	0.9382	1.185	0.9726	1.0319	ath-miR854a	ath-miR854b									CTCCTCCTCCCTATCCTCATC
miRNA-2820	8.200342371	0.968	1.0616	1.0438	1.0245	ath-miR167c	ath-miR167d ath-miR167a ath-miR167b	gma-miR167a gma-miR167b		osa-miR167h osa-miR167e osa-miR167b osa-miR167a osa-miR167d osa-miR167i osa-miR167g osa-miR167f osa-miR167j osa-miR167c	ptc-miR167a ptc-miR167d ptc-miR167e ptc-miR167c ptc-miR167g ptc-miR167f ptc-miR167b	sof-miR167a sof-miR167b	sbi-miR167b sbi-miR167a sbi-miR167d sbi-miR167g sbi-miR167e sbi-miR167f sbi-miR167c	zma-miR167h zma-miR167d zma-miR167b zma-miR167c zma-miR167i zma-miR167g zma-miR167e zma-miR167a zma-miR167f		AAGATCATGCTGGCAGCTTAA
miRNA-2838	8.200342371	1.0484	1.0308	0.9771	1.0188	ath-miR390a	ath-miR390b			osa-miR390	ptc-miR390b ptc-miR390c ptc-miR390a ptc-miR390d				ppt-miR390a ppt-miR390c ppt-miR390b	GGCGCTATCCCTCCTGAGCTT
miRNA-2890	17.29782935	0.8757	1.0893	1.0889	1.018	osa-miR164d	ath-miR164b ath-miR164a ath-miR164c			osa-miR164b osa-miR164f osa-miR164e osa-miR164a	ptc-miR164c ptc-miR164d ptc-miR164e ptc-miR164a ptc-miR164b		sbi-miR164b sbi-miR164	zma-miR164a zma-miR164d zma-miR164c zma-miR164b		AGCACGTGCCCTGCTTCTCCA
miRNA-2925	17.29782935	1.0222	1.1478	0.8608	1.0103	osa-miR399j	ath-miR399b ath-miR399c		mtr-miR399d	osa-miR399d	ptc-miR399i ptc-miR399l		sbi-miR399i sbi-miR399d	zma-miR399e		TAGGGCAACTCTCCTTTGGCA
miRNA-3016	17.29782935	0.9515	0.9352	1.1397	1.0088	sbi-miR172b	ath-miR172c ath-miR172e ath-miR172b ath-miR172a ath-miR172d	gma-miR172b gma-miR172a		osa-miR172b osa-miR172a osa-miR172d osa-miR172c	ptc-miR172b ptc-miR172h ptc-miR172i ptc-miR172a ptc-miR172g ptc-miR172e ptc-miR172f ptc-miR172d ptc-miR172c		sbi-miR172a sbi-miR172c sbi-miR172e sbi-miR172d	zma-miR172d zma-miR172b zma-miR172c zma-miR172a zma-miR172e		TGCAGCATCATCAAGATTCC
miRNA-2956	16.68445856	1.0284	1.0201	0.9718	1.0068	ptc-miR160g										TGGCATCCAGGGAGCCAGGCA
miRNA-2902	17.29782935	0.9549	1.0364	1.0106	1.0006	osa-miR169n				osa-miR169g osa-miR169f osa-miR169o	ptc-miR169o ptc-miR169p ptc-miR169t ptc-miR169r		sbi-miR169c sbi-miR169i sbi-miR169d	zma-miR169f zma-miR169h zma-miR169g		TAGGCAAGTCATTCTTGGCTA
miRNA-2810	16.68445856	1.0291	1.1007	0.8573	0.9957	ath-miR159c	ath-miR159b ath-miR319c ath-miR319b ath-miR319a ath-miR159a	gma-miR319a gma-miR319b gma-miR159	mtr-miR319	osa-miR159d osa-miR159e osa-miR159c osa-miR159b osa-miR159a osa-miR159f	ptc-miR319d ptc-miR319h ptc-miR319e ptc-miR159b ptc-miR319g ptc-miR319a ptc-miR159c ptc-miR319f ptc-miR319c ptc-miR319b ptc-miR159d ptc-miR159a	sof-miR159a sof-miR159c sof-miR159d sof-miR159b	sbi-miR159 sbi-miR159b	zma-miR159b zma-miR159a zma-miR159d zma-miR159c	ppt-miR319a ppt-miR319b ppt-miR319c ppt-miR319d	AGGAGCTCCCTTCAATCCAAA
miRNA-2882	14.46268777	0.9817	1.0299	0.9748	0.9955	osa-miR159c	ath-miR159a ath-miR159b ath-miR319c ath-miR319b ath-miR319a ath-miR159c	gma-miR319b gma-miR159 gma-miR319a	mtr-miR319	osa-miR159b osa-miR159f osa-miR159d osa-miR159e osa-miR159a	ptc-miR319a ptc-miR319c ptc-miR319b ptc-miR159d ptc-miR319d ptc-miR319h ptc-miR319e ptc-miR159b ptc-miR319g ptc-miR159c ptc-miR319f ptc-miR159f ptc-miR159a	sof-miR159d sof-miR159a sof-miR159c sof-miR159b	sbi-miR159b sbi-miR159	zma-miR159b zma-miR159c zma-miR159a zma-miR159d	ppt-miR319d ppt-miR319a ppt-miR319b ppt-miR319c	TGGAGCTCCCTTCAATCCAAT
miRNA-2948	2.673746089	0.9922	0.9655	0.9978	0.9852	osa-miR528										CTCCTCTGCATGCCCCTTCCA
miRNA-2966	5.704659662	1.032	0.9379	0.9746	0.9815	ptc-miR169q					ptc-miR169u ptc-miR169ae ptc-miR169ac ptc-miR169ab ptc-miR169ad ptc-miR169af					CAGGCAAGTCGTCCTTGGCTA
miRNA-2837	2.673746089	0.9671	1.0075	0.9635	0.9794	ath-miR319c	ath-miR319b ath-miR319a ath-miR159c	gma-miR319b gma-miR319a	mtr-miR319	osa-miR159c osa-miR159d osa-miR159e	ptc-miR319a ptc-miR319i ptc-miR319c ptc-miR319b ptc-miR159d ptc-miR319d ptc-miR319h ptc-miR319e ptc-miR319g ptc-miR319f	sof-miR159c	sbi-miR159b	zma-miR159c zma-miR159d	ppt-miR319d ppt-miR319a ppt-miR319b ppt-miR319c	AGGAGCTCCCTTCAGTCCAA
miRNA-2904	5.704659662	1.0173	0.9145	1.0032	0.9783	osa-miR169q										CATGGGCAGTCTCCTTGGCTA
miRNA-3017	2.673746089	0.9423	1.0038	0.9808	0.9756	sof-miR159c	ath-miR159a ath-miR159b ath-miR319c ath-miR319b ath-miR319a ath-miR159c	gma-miR319b gma-miR159 gma-miR319a	mtr-miR319	osa-miR159c osa-miR159b osa-miR159f osa-miR159d osa-miR159e osa-miR159a	ptc-miR319a ptc-miR319c ptc-miR319b ptc-miR159d ptc-miR319d ptc-miR319h ptc-miR319e ptc-miR159b ptc-miR319g ptc-miR159c ptc-miR319f ptc-miR159a	sof-miR159d sof-miR159a sof-miR159b	sbi-miR159b sbi-miR159	zma-miR159b zma-miR159c zma-miR159a zma-miR159d	ppt-miR319d ppt-miR319a ppt-miR319b ppt-miR319c	AGGAGCTCCCTTCAATCCAAG
miRNA-2975	3.768844221	1.0326	0.9032	0.9674	0.9677	ptc-miR171j	ath-miR171a			osa-miR171a	ptc-miR171k ptc-miR171d ptc-miR171c			zma-miR171a		AGTATTGGCGCGGCTCAATCC
miRNA-2908	2.673746089	0.9164	0.9699	1.0088	0.965	osa-miR171i					ptc-miR171k					GATATTGACGCGGCTCAATCC
miRNA-2969	2.349409385	0.9171	0.9485	1.0131	0.9596	ptc-miR169u					ptc-miR169q ptc-miR169ae ptc-miR169ac ptc-miR169ab ptc-miR169ad ptc-miR169af					TAGGCAAGTCGTCCTTGGCTA
miRNA-2955	3.768844221	0.9562	0.8822	1.0328	0.9571	ptc-miR159f				osa-miR159c osa-miR159d osa-miR159e						TCGAGCTCCCTTCACTCCAAT
miRNA-2815	2.349409385	0.9269	1.0098	0.9287	0.9551	ath-miR164a	ath-miR164c ath-miR164b			osa-miR164c osa-miR164d osa-miR164b osa-miR164a osa-miR164f osa-miR164e	ptc-miR164e ptc-miR164c ptc-miR164a ptc-miR164b ptc-miR164d		sbi-miR164b sbi-miR164	zma-miR164a zma-miR164c zma-miR164b zma-miR164d		TGCACGTGCCCTGCTTCTCCA
miRNA-2974	2.673746089	0.9776	1.0137	0.8704	0.9539	ptc-miR171c	ath-miR171a			osa-miR171a	ptc-miR171k ptc-miR171j ptc-miR171d			zma-miR171a		GATATTGGCGCGGCTCAATCT
miRNA-2968	1.834346558	0.9715	0.9885	0.8998	0.9533	ptc-miR169t	ath-miR169b ath-miR169c ath-miR169a	gma-miR169	mtr-miR169a mtr-miR169b	osa-miR169e osa-miR169o osa-miR169n osa-miR169b osa-miR169a osa-miR169c	ptc-miR169e ptc-miR169a ptc-miR169f ptc-miR169c ptc-miR169b ptc-miR169s ptc-miR169g ptc-miR169h ptc-miR169d		sbi-miR169i sbi-miR169b sbi-miR169a	zma-miR169c zma-miR169a zma-miR169b		CCGGCAAGTCATTCTTGGCTC
miRNA-2843	2.673746089	1.0252	0.9443	0.8845	0.9513	ath-miR396a	ath-miR396b	gma-miR396b gma-miR396a		osa-miR396c osa-miR396a osa-miR396b	ptc-miR396c ptc-miR396a ptc-miR396b ptc-miR396d ptc-miR396e ptc-miR396g ptc-miR396f	sof-miR396	sbi-miR396c sbi-miR396a sbi-miR396b	zma-miR396a zma-miR396b		CAGTTCAAGAAAGCTGTGGAA
miRNA-2819	1.834346558	0.9979	0.8959	0.9427	0.9455	ath-miR167a	ath-miR167d ath-miR167b	gma-miR167a gma-miR167b		osa-miR167h osa-miR167e osa-miR167b osa-miR167a osa-miR167d osa-miR167i osa-miR167g osa-miR167f osa-miR167j osa-miR167c	ptc-miR167a ptc-miR167d ptc-miR167e ptc-miR167c ptc-miR167g ptc-miR167f ptc-miR167b	sof-miR167a sof-miR167b	sbi-miR167b sbi-miR167a sbi-miR167d sbi-miR167g sbi-miR167e sbi-miR167f sbi-miR167c	zma-miR167h zma-miR167d zma-miR167b zma-miR167i zma-miR167c zma-miR167g zma-miR167e zma-miR167a zma-miR167f		TAGATCATGCTGGCAGCTTCA
miRNA-2851	3.768844221	1.0324	0.8141	0.9684	0.9383	ath-miR399d	ath-miR399f ath-miR399e ath-miR399a		mtr-miR399c mtr-miR399e mtr-miR399a	osa-miR399e osa-miR399f osa-miR399g	ptc-miR399d ptc-miR399b ptc-miR399e ptc-miR399a ptc-miR399c		sbi-miR399f sbi-miR399e			CGGGGCAAATCTCCTTTGGCA
miRNA-2961	1.834346558	0.9376	0.9892	0.8746	0.9338	ptc-miR167f	ath-miR167a ath-miR167d ath-miR167b	gma-miR167a gma-miR167b		osa-miR167b osa-miR167h osa-miR167e osa-miR167a osa-miR167d osa-miR167i osa-miR167g osa-miR167f osa-miR167j osa-miR167c	ptc-miR167d ptc-miR167e ptc-miR167c ptc-miR167g ptc-miR167a ptc-miR167b	sof-miR167b sof-miR167a	sbi-miR167a sbi-miR167e sbi-miR167c sbi-miR167b sbi-miR167d sbi-miR167g sbi-miR167f	zma-miR167c zma-miR167i zma-miR167g zma-miR167e zma-miR167f zma-miR167h zma-miR167d zma-miR167b zma-miR167a		AAGATCATGCTGGCAGCTTCA
miRNA-3027	2.673746089	1.0822	0.8541	0.8645	0.9336	zma-miR171b	ath-miR171c ath-miR171b			osa-miR171e osa-miR171d osa-miR171c osa-miR171f osa-miR171b	ptc-miR171b ptc-miR171h ptc-miR171a ptc-miR171i ptc-miR171e ptc-miR171f ptc-miR171g		sbi-miR171a sbi-miR171b sbi-miR171d	zma-miR171f zma-miR171e zma-miR171i zma-miR171d zma-miR171j zma-miR171c		GTGATATTGGCACGGCTCAA
miRNA-2950	2.349409385	0.9812	0.8158	0.9736	0.9235	osa-miR530										GTTGCATCTGCCTCTGCACCT
miRNA-2949	1.834346558	0.9937	0.9276	0.8431	0.9215	osa-miR529										GAAGAAGAGAGAGGGTACAG
miRNA-2829	1.834346558	0.997	0.842	0.9061	0.915	ath-miR171a				osa-miR171a	ptc-miR171k ptc-miR171j ptc-miR171d ptc-miR171c			zma-miR171a		GATATTGGCGCGGCTCAATCA
miRNA-2971	0.411146642	0.9207	0.9417	0.8795	0.914	ptc-miR169x	ath-miR169h ath-miR169n ath-miR169i ath-miR169k ath-miR169m ath-miR169l ath-miR169j			osa-miR169l osa-miR169g osa-miR169k osa-miR169e osa-miR169f osa-miR169m osa-miR169j osa-miR169i osa-miR169h	ptc-miR169w ptc-miR169k ptc-miR169j ptc-miR169v ptc-miR169l ptc-miR169m ptc-miR169r ptc-miR169i		sbi-miR169e sbi-miR169c sbi-miR169h sbi-miR169g sbi-miR169f sbi-miR169d	zma-miR169i zma-miR169j zma-miR169f zma-miR169k zma-miR169h zma-miR169g		CGAGCAAGTCATCCTTGGCTA
miRNA-2827	0.133018031	0.9112	0.8953	0.9192	0.9086	ath-miR169h	ath-miR169b ath-miR169c ath-miR169n ath-miR169i ath-miR169k ath-miR169e ath-miR169d ath-miR169m ath-miR169a ath-miR169l ath-miR169j ath-miR169g ath-miR169f	gma-miR169	mtr-miR169a mtr-miR169b	osa-miR169l osa-miR169g osa-miR169k osa-miR169e osa-miR169f osa-miR169m osa-miR169j osa-miR169i osa-miR169b osa-miR169a osa-miR169c osa-miR169h	ptc-miR169w ptc-miR169k ptc-miR169o ptc-miR169j ptc-miR169v ptc-miR169e ptc-miR169p ptc-miR169a ptc-miR169f ptc-miR169l ptc-miR169m ptc-miR169c ptc-miR169b ptc-miR169s ptc-miR169g ptc-miR169h ptc-miR169n ptc-miR169x ptc-miR169r ptc-miR169i ptc-miR169d		sbi-miR169e sbi-miR169c sbi-miR169h sbi-miR169b sbi-miR169g sbi-miR169a sbi-miR169f sbi-miR169d	zma-miR169c zma-miR169i zma-miR169j zma-miR169f zma-miR169k zma-miR169a zma-miR169h zma-miR169b zma-miR169g		CAGGCAAGTCATCCTTGGCTA
miRNA-2884	1.417535438	0.8376	0.9732	0.9078	0.9062	osa-miR159e	ath-miR159a ath-miR159b ath-miR319c ath-miR319b ath-miR319a ath-miR159c	gma-miR319b gma-miR159 gma-miR319a	mtr-miR319	osa-miR159c osa-miR159b osa-miR159f osa-miR159d osa-miR159a	ptc-miR319a ptc-miR319c ptc-miR319b ptc-miR159d ptc-miR319d ptc-miR319h ptc-miR319e ptc-miR159b ptc-miR319g ptc-miR159c ptc-miR319f ptc-miR159f ptc-miR159a	sof-miR159d sof-miR159a sof-miR159c sof-miR159b	sbi-miR159b sbi-miR159	zma-miR159b zma-miR159c zma-miR159a zma-miR159d	ppt-miR319d ppt-miR319a ppt-miR319b ppt-miR319c	AGGAGCTCCCTTCAATCCAAT
miRNA-2847	2.349409385	1.0277	0.8048	0.8793	0.9039	ath-miR398a	ath-miR398c ath-miR398b	gma-miR398b gma-miR398a		osa-miR398a	ptc-miR398a					AAGGGGTGACCTGAGAACACA
miRNA-2918	0.291781488	0.8822	0.8741	0.9302	0.8955	osa-miR396d				osa-miR396e						CAGTTCAAGAAAGCCTGTGGA
miRNA-2808	0.471924842	0.8686	0.8651	0.9451	0.8929	ath-miR159a	ath-miR159b ath-miR159c	gma-miR159		osa-miR159d osa-miR159e osa-miR159c osa-miR159b osa-miR159a osa-miR159f	ptc-miR159b ptc-miR159c ptc-miR159d ptc-miR159a	sof-miR159a sof-miR159c sof-miR159d sof-miR159b	sbi-miR159 sbi-miR159b	zma-miR159b zma-miR159a zma-miR159d zma-miR159c		TAGAGCTCCCTTCAATCCAAA
miRNA-2801	2.349409385	0.7779	1.0323	0.8619	0.8907	ath-miR156a	ath-miR156g ath-miR156d ath-miR156b ath-miR156c ath-miR156e ath-miR156f	gma-miR156a		osa-miR156b osa-miR156a osa-miR156l osa-miR156d osa-miR156j osa-miR156f osa-miR156i osa-miR156h osa-miR156g osa-miR156e osa-miR156c	ptc-miR156a ptc-miR156e ptc-miR156d ptc-miR156f ptc-miR156c ptc-miR156b	sof-miR156	sbi-miR156a sbi-miR156b sbi-miR156c	zma-miR156e zma-miR156i zma-miR156f zma-miR156d zma-miR156g zma-miR156h zma-miR156c zma-miR156a zma-miR156b	ppt-miR156a	GTGCTCACTCTCTTCTGTCA
miRNA-2905	0.133018031	0.9109	0.8889	0.8667	0.8888	osa-miR171b	ath-miR171c ath-miR170 ath-miR171b		mtr-miR171	osa-miR171e osa-miR171d osa-miR171c osa-miR171f	ptc-miR171b ptc-miR171h ptc-miR171a ptc-miR171i ptc-miR171e ptc-miR171f ptc-miR171g		sbi-miR171a sbi-miR171b sbi-miR171d	zma-miR171f zma-miR171e zma-miR171i zma-miR171d zma-miR171j zma-miR171b		GATATTGGCACGGCTCAATCA
miRNA-2881	0.133018031	0.892	0.9004	0.8621	0.8848	osa-miR159a	ath-miR159a ath-miR159b ath-miR159c	gma-miR159		osa-miR159c osa-miR159b osa-miR159f osa-miR159d osa-miR159e	ptc-miR159d ptc-miR159b ptc-miR159c ptc-miR159a	sof-miR159d sof-miR159a sof-miR159c sof-miR159b	sbi-miR159b sbi-miR159	zma-miR159b zma-miR159c zma-miR159a zma-miR159d		CAGAGCTCCCTTCAATCCAAA
miRNA-2920	1.584565162	0.9927	0.7787	0.8627	0.878	osa-miR398b					ptc-miR398c ptc-miR398b					CAGGGGCGACCTGAGAACACA
miRNA-3018	1.233439927	0.852	0.7954	0.9622	0.8699	sof-miR159e										AAGAGCTCCTTTCAATCCAAA
miRNA-2970	0.291781488	0.8299	0.8821	0.897	0.8697	ptc-miR169v	ath-miR169h ath-miR169b ath-miR169c ath-miR169n ath-miR169i ath-miR169k ath-miR169e ath-miR169d ath-miR169m ath-miR169a ath-miR169l ath-miR169j ath-miR169g ath-miR169f	gma-miR169	mtr-miR169a mtr-miR169b	osa-miR169l osa-miR169g osa-miR169k osa-miR169e osa-miR169f osa-miR169m osa-miR169j osa-miR169i osa-miR169b osa-miR169a osa-miR169c osa-miR169h	ptc-miR169w ptc-miR169k ptc-miR169o ptc-miR169j ptc-miR169e ptc-miR169p ptc-miR169a ptc-miR169f ptc-miR169l ptc-miR169m ptc-miR169c ptc-miR169b ptc-miR169s ptc-miR169g ptc-miR169h ptc-miR169n ptc-miR169x ptc-miR169r ptc-miR169i ptc-miR169d		sbi-miR169e sbi-miR169c sbi-miR169h sbi-miR169b sbi-miR169g sbi-miR169a sbi-miR169f sbi-miR169d	zma-miR169c zma-miR169i zma-miR169j zma-miR169f zma-miR169k zma-miR169a zma-miR169h zma-miR169b zma-miR169g		TGGGCAAGTCATCCTTGGCTA
miRNA-2821	0	0.8648	0.8761	0.8606	0.8672	ath-miR167d	ath-miR167a ath-miR167b	gma-miR167a gma-miR167b		osa-miR167h osa-miR167e osa-miR167b osa-miR167a osa-miR167d osa-miR167i osa-miR167g osa-miR167f osa-miR167j osa-miR167c	ptc-miR167a ptc-miR167d ptc-miR167e ptc-miR167c ptc-miR167g ptc-miR167f ptc-miR167b	sof-miR167a sof-miR167b	sbi-miR167b sbi-miR167a sbi-miR167d sbi-miR167g sbi-miR167e sbi-miR167f sbi-miR167c	zma-miR167h zma-miR167d zma-miR167b zma-miR167c zma-miR167i zma-miR167g zma-miR167e zma-miR167a zma-miR167f		CCAGATCATGCTGGCAGCTTCA
miRNA-2901	0.133018031	0.851	0.854	0.8893	0.8648	osa-miR169f	ath-miR169h ath-miR169b ath-miR169c ath-miR169n ath-miR169i ath-miR169k ath-miR169e ath-miR169d ath-miR169m ath-miR169a ath-miR169l ath-miR169j ath-miR169g ath-miR169f	gma-miR169	mtr-miR169a mtr-miR169b	osa-miR169l osa-miR169g osa-miR169k osa-miR169e osa-miR169m osa-miR169j osa-miR169o osa-miR169n osa-miR169i osa-miR169b osa-miR169a osa-miR169c osa-miR169h	ptc-miR169w ptc-miR169k ptc-miR169o ptc-miR169j ptc-miR169v ptc-miR169e ptc-miR169p ptc-miR169a ptc-miR169f ptc-miR169l ptc-miR169m ptc-miR169c ptc-miR169b ptc-miR169s ptc-miR169g ptc-miR169h ptc-miR169n ptc-miR169x ptc-miR169r ptc-miR169i ptc-miR169d		sbi-miR169e sbi-miR169c sbi-miR169i sbi-miR169h sbi-miR169b sbi-miR169g sbi-miR169a sbi-miR169f sbi-miR169d	zma-miR169c zma-miR169i zma-miR169j zma-miR169f zma-miR169k zma-miR169a zma-miR169h zma-miR169b zma-miR169g		TAGGCAAGTCATCCTTGGCTA
miRNA-2816	1.584565162	0.7521	0.9745	0.8596	0.8621	ath-miR164c	ath-miR164a ath-miR164b			osa-miR164d osa-miR164b osa-miR164a osa-miR164f osa-miR164e	ptc-miR164e ptc-miR164c ptc-miR164a ptc-miR164b ptc-miR164d		sbi-miR164b sbi-miR164	zma-miR164a zma-miR164c zma-miR164b zma-miR164d		CGCACGTGCCCTGCTTCTCCA
miRNA-2887	0	0.8573	0.8803	0.8465	0.8614	osa-miR160f					ptc-miR160f ptc-miR160e					TGGCATTCAGGGAGCCAGGCA
miRNA-2879	2.349409385	0.703	1.0644	0.8144	0.8606	osa-miR156k		gma-miR156b	mtr-miR156				sbi-miR156d	zma-miR156j		TGTGCTCTCTCTCTTCTGTCA
miRNA-2967	0.291781488	0.9042	0.8179	0.8575	0.8599	ptc-miR169s	ath-miR169h ath-miR169b ath-miR169c ath-miR169n ath-miR169i ath-miR169k ath-miR169e ath-miR169d ath-miR169m ath-miR169a ath-miR169l ath-miR169j ath-miR169g ath-miR169f	gma-miR169	mtr-miR169a mtr-miR169b	osa-miR169l osa-miR169g osa-miR169k osa-miR169e osa-miR169f osa-miR169m osa-miR169j osa-miR169i osa-miR169b osa-miR169a osa-miR169c osa-miR169h	ptc-miR169w ptc-miR169k ptc-miR169o ptc-miR169j ptc-miR169v ptc-miR169e ptc-miR169p ptc-miR169a ptc-miR169f ptc-miR169l ptc-miR169m ptc-miR169c ptc-miR169b ptc-miR169g ptc-miR169t ptc-miR169h ptc-miR169n ptc-miR169r ptc-miR169i ptc-miR169d		sbi-miR169e sbi-miR169c sbi-miR169h sbi-miR169b sbi-miR169g sbi-miR169a sbi-miR169f sbi-miR169d	zma-miR169c zma-miR169i zma-miR169j zma-miR169f zma-miR169k zma-miR169a zma-miR169h zma-miR169b zma-miR169g		CGGCAAGTCATCCTTGGCTGA
miRNA-2802	0	0.8802	0.8406	0.8507	0.8572	ath-miR156g	ath-miR156d ath-miR156b ath-miR156c ath-miR156a ath-miR156e ath-miR156f	gma-miR156a		osa-miR156b osa-miR156a osa-miR156d osa-miR156l osa-miR156j osa-miR156f osa-miR156i osa-miR156h osa-miR156g osa-miR156e osa-miR156c	ptc-miR156a ptc-miR156e ptc-miR156d ptc-miR156f ptc-miR156c ptc-miR156b	sof-miR156	sbi-miR156a sbi-miR156b sbi-miR156c	zma-miR156e zma-miR156i zma-miR156d zma-miR156f zma-miR156g zma-miR156h zma-miR156c zma-miR156a zma-miR156b	ppt-miR156a	TGTGCTCACTCTCTTCTGTCG
miRNA-2811	0	0.8596	0.8332	0.8748	0.8559	ath-miR160a	ath-miR160b ath-miR160c	gma-miR160	mtr-miR160	osa-miR160d osa-miR160a osa-miR160b osa-miR160e osa-miR160c	ptc-miR160a ptc-miR160c ptc-miR160d ptc-miR160b		sbi-miR160c sbi-miR160d sbi-miR160e sbi-miR160b sbi-miR160a	zma-miR160a zma-miR160e zma-miR160b zma-miR160d zma-miR160f zma-miR160c		TGGCATACAGGGAGCCAGGCA
miRNA-2885	0.133018031	0.8868	0.8412	0.8355	0.8545	osa-miR159f	ath-miR159a ath-miR159b ath-miR159c	gma-miR159		osa-miR159c osa-miR159b osa-miR159d osa-miR159e osa-miR159a	ptc-miR159d ptc-miR159b ptc-miR159c ptc-miR159a	sof-miR159d sof-miR159a sof-miR159c sof-miR159b	sbi-miR159b sbi-miR159	zma-miR159b zma-miR159c zma-miR159a zma-miR159d	ppt-miR319d ppt-miR319a ppt-miR319b ppt-miR319c	TAGAGCTCCCTTCAATCCAAG
miRNA-2813	0.347893313	0.7867	0.8811	0.8778	0.8485	ath-miR162a	ath-miR162b		mtr-miR162	osa-miR162b osa-miR162a	ptc-miR162c ptc-miR162b ptc-miR162a			zma-miR162		CTGGATGCAGAGGTTTATCGA
miRNA-2965	0.471924842	0.9067	0.7805	0.8571	0.8481	ptc-miR169o	ath-miR169h ath-miR169b ath-miR169c ath-miR169n ath-miR169i ath-miR169k ath-miR169e ath-miR169d ath-miR169m ath-miR169a ath-miR169l ath-miR169j ath-miR169g ath-miR169f	gma-miR169	mtr-miR169a mtr-miR169b	osa-miR169l osa-miR169g osa-miR169k osa-miR169e osa-miR169f osa-miR169m osa-miR169j osa-miR169o osa-miR169n osa-miR169i osa-miR169b osa-miR169a osa-miR169c osa-miR169h	ptc-miR169w ptc-miR169k ptc-miR169j ptc-miR169v ptc-miR169e ptc-miR169p ptc-miR169a ptc-miR169f ptc-miR169l ptc-miR169m ptc-miR169c ptc-miR169b ptc-miR169s ptc-miR169g ptc-miR169h ptc-miR169n ptc-miR169r ptc-miR169i ptc-miR169d		sbi-miR169e sbi-miR169c sbi-miR169i sbi-miR169h sbi-miR169b sbi-miR169g sbi-miR169a sbi-miR169f sbi-miR169d	zma-miR169c zma-miR169i zma-miR169j zma-miR169f zma-miR169k zma-miR169a zma-miR169h zma-miR169b zma-miR169g		CAGGCAAGTCATCCTTGGCTT
miRNA-2886	0.133018031	0.8173	0.8697	0.8371	0.8414	osa-miR160e	ath-miR160c ath-miR160b ath-miR160a	gma-miR160	mtr-miR160	osa-miR160d osa-miR160a osa-miR160b osa-miR160c	ptc-miR160a ptc-miR160c ptc-miR160d ptc-miR160b		sbi-miR160c sbi-miR160e sbi-miR160b sbi-miR160a sbi-miR160d	zma-miR160b zma-miR160d zma-miR160f zma-miR160a zma-miR160e zma-miR160c		CGGCATACAGGGAGCCAGGCA
miRNA-3021	0.201005025	0.8852	0.803	0.8339	0.8407	zma-miR156k							sbi-miR156e			GTGCTCGCTCTCTTCTGTCA
miRNA-2845	0.347893313	0.7843	0.8962	0.8292	0.8366	ath-miR397a				osa-miR397a osa-miR397b	ptc-miR397a ptc-miR397b					CATCAACGCTGCACTCAATGA
miRNA-2957	0.133018031	0.8018	0.8769	0.8256	0.8348	ptc-miR160h										TGGCATGCAGGGAGCCAGGCA
miRNA-2825	0.201005025	0.8163	0.7972	0.8828	0.8321	ath-miR169d	ath-miR169h ath-miR169b ath-miR169c ath-miR169n ath-miR169i ath-miR169k ath-miR169e ath-miR169m ath-miR169a ath-miR169l ath-miR169j ath-miR169g ath-miR169f	gma-miR169	mtr-miR169a mtr-miR169b	osa-miR169l osa-miR169g osa-miR169k osa-miR169e osa-miR169f osa-miR169m osa-miR169j osa-miR169i osa-miR169b osa-miR169a osa-miR169c osa-miR169h	ptc-miR169w ptc-miR169k ptc-miR169o ptc-miR169j ptc-miR169v ptc-miR169e ptc-miR169p ptc-miR169a ptc-miR169f ptc-miR169l ptc-miR169m ptc-miR169c ptc-miR169b ptc-miR169s ptc-miR169g ptc-miR169h ptc-miR169n ptc-miR169r ptc-miR169i ptc-miR169d		sbi-miR169e sbi-miR169c sbi-miR169h sbi-miR169b sbi-miR169g sbi-miR169a sbi-miR169f sbi-miR169d	zma-miR169c zma-miR169i zma-miR169j zma-miR169f zma-miR169k zma-miR169a zma-miR169h zma-miR169b zma-miR169g		CGGCAAGTCATCCTTGGCTCA
miRNA-2889	0.291781488	0.7932	0.7483	0.8688	0.8034	osa-miR164c	ath-miR164b ath-miR164a			osa-miR164b osa-miR164f osa-miR164a	ptc-miR164c ptc-miR164d ptc-miR164e ptc-miR164a ptc-miR164b		sbi-miR164	zma-miR164a zma-miR164d zma-miR164c zma-miR164b		TGCACGTACCCTGCTTCTCCA
miRNA-2809	0.133018031	0.7807	0.8404	0.7646	0.7952	ath-miR159b	ath-miR159a ath-miR159c	gma-miR159		osa-miR159d osa-miR159e osa-miR159c osa-miR159b osa-miR159a osa-miR159f	ptc-miR159b ptc-miR159c ptc-miR159d ptc-miR159a	sof-miR159a sof-miR159c sof-miR159d sof-miR159b	sbi-miR159 sbi-miR159b	zma-miR159b zma-miR159a zma-miR159d zma-miR159c		AAGAGCTCCCTTCAATCCAAA
miRNA-2907	0	0.7929	0.7991	0.7907	0.7942	osa-miR171h							sbi-miR171e sbi-miR171f	zma-miR171k zma-miR171h		AGTGATATTGGTTCGGCTCAC
miRNA-2844	0.291781488	0.7126	0.8057	0.8503	0.7895	ath-miR396b	ath-miR396a	gma-miR396b gma-miR396a		osa-miR396c osa-miR396a osa-miR396b	ptc-miR396c ptc-miR396a ptc-miR396b ptc-miR396d ptc-miR396e ptc-miR396g ptc-miR396f	sof-miR396	sbi-miR396c sbi-miR396a sbi-miR396b	zma-miR396a zma-miR396b		AAGTTCAAGAAAGCTGTGGAA
miRNA-2900	0.133018031	0.7311	0.8339	0.7872	0.7841	osa-miR169e	ath-miR169h ath-miR169b ath-miR169c ath-miR169n ath-miR169i ath-miR169k ath-miR169e ath-miR169d ath-miR169m ath-miR169a ath-miR169l ath-miR169j ath-miR169g ath-miR169f	gma-miR169	mtr-miR169a mtr-miR169b	osa-miR169l osa-miR169g osa-miR169k osa-miR169f osa-miR169m osa-miR169j osa-miR169d osa-miR169i osa-miR169b osa-miR169a osa-miR169c osa-miR169h	ptc-miR169w ptc-miR169k ptc-miR169o ptc-miR169j ptc-miR169v ptc-miR169e ptc-miR169p ptc-miR169a ptc-miR169f ptc-miR169l ptc-miR169m ptc-miR169c ptc-miR169b ptc-miR169s ptc-miR169g ptc-miR169t ptc-miR169h ptc-miR169n ptc-miR169x ptc-miR169r ptc-miR169i ptc-miR169d		sbi-miR169e sbi-miR169c sbi-miR169h sbi-miR169b sbi-miR169g sbi-miR169a sbi-miR169f sbi-miR169d	zma-miR169c zma-miR169i zma-miR169j zma-miR169f zma-miR169k zma-miR169a zma-miR169h zma-miR169b zma-miR169g		CCGGCAAGTCATCCTTGGCTA
miRNA-2822	0	0.7632	0.8108	0.7654	0.7798	ath-miR168a	ath-miR168b	gma-miR168			ptc-miR168b ptc-miR168a					TTCCCGACCTGCACCAAGCGA
miRNA-2853	0	0.7511	0.7354	0.6969	0.7278	ath-miR399f	ath-miR399e ath-miR399d ath-miR399a		mtr-miR399c mtr-miR399e mtr-miR399a	osa-miR399e osa-miR399f osa-miR399g	ptc-miR399b ptc-miR399a ptc-miR399c		sbi-miR399f sbi-miR399e			CCGGGCAAATCTCCTTTGGCA
miRNA-2896	0	0.717	0.7395	0.7075	0.7213	osa-miR167d	ath-miR167a ath-miR167d ath-miR167b	gma-miR167a gma-miR167b		osa-miR167b osa-miR167h osa-miR167e osa-miR167a osa-miR167i osa-miR167g osa-miR167f osa-miR167j osa-miR167c	ptc-miR167d ptc-miR167e ptc-miR167c ptc-miR167g ptc-miR167f ptc-miR167a ptc-miR167b	sof-miR167b sof-miR167a	sbi-miR167a sbi-miR167e sbi-miR167c sbi-miR167b sbi-miR167d sbi-miR167g sbi-miR167f	zma-miR167c zma-miR167i zma-miR167g zma-miR167e zma-miR167f zma-miR167h zma-miR167d zma-miR167b zma-miR167a		CAGATCATGCTGGCAGCTTCA
miRNA-2898	0	0.7071	0.7197	0.7326	0.7198	osa-miR168b										TTCCCGAGCTGCACCAAGCCT
miRNA-2897	0	0.626	0.6164	0.7134	0.6519	osa-miR168a						sof-miR168a	sbi-miR168	zma-miR168a zma-miR168b		GTCCCGATCTGCACCAAGCGA
miRNA-3019	0	0.6908	0.6494	0.5995	0.6466	sof-miR168b										GTCCCGATCTGCCCAAGCGA
miRNA-2964	1.834346558	0.4194	0.4852	0.5507	0.4851	ptc-miR169ab					ptc-miR169q ptc-miR169u ptc-miR169ae ptc-miR169ac ptc-miR169ad ptc-miR169af					TGGGCAAGTCGTCCTTGGCTA
miRNA-2919	0.74753935	0.3426	0.5694	0.5126	0.4749	osa-miR397b	ath-miR397a			osa-miR397a	ptc-miR397a ptc-miR397b					CATCAACGCTGCACTCAATAA
miRNA-2840	0.133018031	0.4506	0.4362	0.4968	0.4612	ath-miR394a	ath-miR394b			osa-miR394	ptc-miR394b ptc-miR394a		sbi-miR394b sbi-miR394a	zma-miR394a zma-miR394b		GGAGGTGGACAGAATGCCAA
